# Supplementary material for: CLCNet: a contrastive learning and chromosome-aware network for genomic prediction in plants
Source: Brief Bioinform. 2026 May 31;27(3):bbag270. doi: 10.1093/bib/bbag270 (PMC13222521; doi:10.1093/bib/bbag270)
Supplement: Supplementary-Material_bbag270 [file supplementary-material_bbag270.zip]

Archive with 21 entries (21 files):
- Supplementary Fig.1-14.docx
- Supplementary_Fig.1_-_14_bbag270.docx
- Supplementary_Fig_bbag270.1-14_bbag270.docx
- Supplementary_Table_10_bbag270.xlsx
- Supplementary_Table_11_bbag270.xlsx
- Supplementary_Table_12_bbag270.xlsx
- Supplementary_Table_13_bbag270.xlsx
- Supplementary_Table_14_bbag270.xlsx
- Supplementary_Table_15_bbag270.xlsx
- Supplementary_Table_16_bbag270.xlsx
- Supplementary_Table_17_bbag270.xlsx
- Supplementary_Table_18_bbag270.xlsx
- Supplementary_Table_1_bbag270.xlsx
- Supplementary_Table_2_bbag270.xlsx
- Supplementary_Table_3_bbag270.xlsx
- Supplementary_Table_4_bbag270.xlsx
- Supplementary_Table_5_bbag270.xlsx
- Supplementary_Table_6_bbag270.xlsx
- Supplementary_Table_7_bbag270.xlsx
- Supplementary_Table_8_bbag270.xlsx
- Supplementary_Table_9_bbag270.xlsx
