# Supplementary material for: CLCNet: a contrastive learning and chromosome-aware network for genomic prediction in plants
Source: Brief Bioinform. 2026 May 31;27(3):bbag270. doi: 10.1093/bib/bbag270 (PMC13222521; doi:10.1093/bib/bbag270)
Supplement: Supplementary-Material_bbag270 [file supplementary-material_bbag270.zip › Supplementary_Table_1_bbag270.xlsx]

## Sheet: Supplementary Table 1
Supplementary Table 1 Benchmark dataset in this study
Species	Samples	Raw SNP	Filter	Final SNP	Traits
Maize	8652	4549828	LD	125820	EW, DTT, PH
Cotton	1245	1122352	-	1122352	FMic, FStr
Rapeseed	991	4286896	LD	666221	FT, OC, PC
Soybean	2795	29599017	LD	173511	HSW, SL
The LD was using plink with --indep-pairphase 100 10 0.2. Trait abbreviations correspond to: DTT-days to tasseling, EW-ear weight, PH- plant height, FT-flowering time, OC-oil content, PC-protein content, HSW-hundred seed weight, SL-seed length, FStr-fiber strength, and FMic-fiber micronaire.
