# Supplementary material for: CLCNet: a contrastive learning and chromosome-aware network for genomic prediction in plants
Source: Brief Bioinform. 2026 May 31;27(3):bbag270. doi: 10.1093/bib/bbag270 (PMC13222521; doi:10.1093/bib/bbag270)
Supplement: Supplementary-Material_bbag270 [file supplementary-material_bbag270.zip › Supplementary_Table_2_bbag270.xlsx]

## Sheet: Supplementary Table 2
Supplementary Table 2 Genetic architecture of traits across species
Species	Trait	Samples	LD (r²)	Heritability (h2)
Maize	DTT	8653	0.36	0.849724
	EW	8653	0.36	0.709241
	PH	8653	0.36	0.801583
Rapeseed	FT	991	0.21	0.99*
	OC	991	0.21	0.942533
	PC	991	0.21	0.65976
Soybean	HSW	2796	0.31	0.710831
	SL	2796	0.31	0.868451
Cotton	FStr	1246	0.74	0.487157
	FMic	1246	0.74	0.504084
LD (r²) denotes the average linkage disequilibrium level, and h² represents the narrow-sense heritability of each trait. The heritability estimate for FT marked with an asterisk was obtained using GCTA (https://yanglab.westlake.edu.cn/software/gcta/index.html)
